# Supplementary material for: Automated Placement of Scan and Pre-Scan Volumes for Breast MRI Using a Convolutional Neural Network
Source: Tomography. 2023 May 10;9(3):967–80. doi: 10.3390/tomography9030079 (PMC10204486; doi:10.3390/tomography9030079)
Supplement: Supplementary file 1 [file tomography-09-00079-s001.zip]

Archive with 1 entries (1 files):
- tomography-2362459-supplementary.pdf
